# Supplementary material for: Altered Cardiac Autonomic Regulation in Individuals with Myasthenia Gravis—A Systematic Review and Meta-Analysis
Source: Neurol Int. 2023 Sep 8;15(3):1140–54. doi: 10.3390/neurolint15030071 (PMC10537350; doi:10.3390/neurolint15030071)
Supplement: Supplementary file 1 [file neurolint-15-00071-s001.zip]

Archive with 1 entries (1 files):
- neurolint-2538452-supplementary.pdf
